# Supplementary material for: Reconstructing vegetation biomass in the Middle Jurassic Yanliao Biota from insect fossil assemblages
Source: Natl Sci Rev. 2026 Jun 2;13(12):nwag329. doi: 10.1093/nsr/nwag329 (PMC13321125; doi:10.1093/nsr/nwag329)
Supplement: nwag329_Supplemental_Files [file nwag329_supplemental_files.zip]

Archive with 2 entries (2 files):
- Insect-data.docx
- supplementary Information.docx
